# Supplementary material for: Genome-Wide Identification and Characterization of the SWEET Gene Family in Phoebe bournei with an Emphasis on Hormonal Responses and Plant Physiological Changes
Source: Plants (Basel). 2026 Jun 20;15(12):1914. doi: 10.3390/plants15121914 (PMC13307037; doi:10.3390/plants15121914)
Supplement: Supplementary file 1 [file plants-15-01914-s001.zip]

Archive with 2 entries (2 files):
- Supplementary_Figure S1_Homology modeling_of_PbSWEET4..pdf
- Table-supplementary.xlsx
