# Supplementary material for: Genome-Wide Identification and Characterization of the SWEET Gene Family in Phoebe bournei with an Emphasis on Hormonal Responses and Plant Physiological Changes
Source: Plants (Basel). 2026 Jun 20;15(12):1914. doi: 10.3390/plants15121914 (PMC13307037; doi:10.3390/plants15121914)
Supplement: Supplementary file 1 [file plants-15-01914-s001.zip › Table-supplementary.xlsx]

## Sheet: Table S1
Query	From	To	E-Value	Bitscore	Accession	Short name
Q#1 - >PbSWEET17	133	219	3.67E-29	106.511	pfam03083	MtN3_slv
Q#1 - >PbSWEET17	15	99	8.49E-23	89.5626	pfam03083	MtN3_slv
Q#2 - >PbSWEET11	167	227	7.88E-10	55.2798	cl46784	MtN3_slv superfamily
Q#3 - >PbSWEET15	133	214	3.02E-24	93.0293	pfam03083	MtN3_slv
Q#3 - >PbSWEET15	15	97	1.45E-23	91.4885	pfam03083	MtN3_slv
Q#4 - >PbSWEET16	134	214	5.15E-27	100.348	pfam03083	MtN3_slv
Q#4 - >PbSWEET16	13	99	2.64E-26	98.4221	pfam03083	MtN3_slv
Q#5 - >PbSWEET12	134	217	1.27E-22	88.407	pfam03083	MtN3_slv
Q#5 - >PbSWEET12	10	98	1.69E-20	83.0142	pfam03083	MtN3_slv
Q#6 - >PbSWEET9	9	94	1.68E-13	62.9838	cl46784	MtN3_slv superfamily
Q#7 - >PbSWEET14	15	97	2.66E-24	93.4145	pfam03083	MtN3_slv
Q#7 - >PbSWEET14	133	214	5.75E-22	87.2514	pfam03083	MtN3_slv
Q#8 - >PbSWEET10	132	216	3.20E-20	81.8586	pfam03083	MtN3_slv
Q#8 - >PbSWEET10	9	94	3.70E-13	62.9838	cl46784	MtN3_slv superfamily
Q#9 - >PbSWEET8	75	160	6.62E-14	63.7542	cl46784	MtN3_slv superfamily
Q#10 - >PbSWEET6	137	220	8.90E-17	72.6138	cl46784	MtN3_slv superfamily
Q#10 - >PbSWEET6	18	100	3.92E-13	62.9838	cl46784	MtN3_slv superfamily
Q#11 - >PbSWEET18	122	208	1.18E-25	96.1109	pfam03083	MtN3_slv
Q#11 - >PbSWEET18	8	87	5.73E-18	76.0806	cl46784	MtN3_slv superfamily
Q#12 - >PbSWEET20	129	211	2.08E-24	92.6441	pfam03083	MtN3_slv
Q#12 - >PbSWEET20	8	94	1.24E-15	69.9174	cl46784	MtN3_slv superfamily
Q#13 - >PbSWEET7	139	222	4.34E-17	73.3842	cl46784	MtN3_slv superfamily
Q#13 - >PbSWEET7	20	102	1.49E-14	66.8358	cl46784	MtN3_slv superfamily
Q#14 - >PbSWEET4	6	53	1.22E-09	49.1166	cl46784	MtN3_slv superfamily
Q#15 - >PbSWEET21	6	91	7.21E-27	100.348	pfam03083	MtN3_slv
Q#15 - >PbSWEET21	128	212	1.06E-25	97.2665	pfam03083	MtN3_slv
Q#16 - >PbSWEET5	131	209	5.86E-24	91.4885	pfam03083	MtN3_slv
Q#16 - >PbSWEET5	6	94	1.36E-16	72.2286	cl46784	MtN3_slv superfamily
Q#17 - >PbSWEET3	32	88	3.89E-15	66.0654	cl46784	MtN3_slv superfamily
Q#18 - >PbSWEET19	129	210	2.37E-22	87.6366	pfam03083	MtN3_slv
Q#18 - >PbSWEET19	6	93	1.90E-19	79.9326	pfam03083	MtN3_slv
Q#19 - >PbSWEET13	134	218	7.19E-22	86.0958	pfam03083	MtN3_slv
Q#19 - >PbSWEET13	10	97	5.04E-18	76.0806	cl46784	MtN3_slv superfamily
Q#20 - >PbSWEET1	131	209	1.29E-24	93.0293	pfam03083	MtN3_slv
Q#20 - >PbSWEET1	7	93	4.85E-14	65.295	cl46784	MtN3_slv superfamily
Q#21 - >PbSWEET2	131	209	1.29E-24	93.0293	pfam03083	MtN3_slv
Q#21 - >PbSWEET2	7	93	4.85E-14	65.295	cl46784	MtN3_slv superfamily

## Sheet: Table S2
Species	Gene Name	Gene Accession Number
Arabidopsis thaliana	AtSWEET1	AT1G21460
	AtSWEET2	AT3G14770
	AtSWEET3	AT5G53190
	AtSWEET4	AT3G28007
	AtSWEET5	AT5G62850
	AtSWEET6	AT1G66770
	AtSWEET7	AT4G10850
	AtSWEET8	AT5G40260
	AtSWEET9	AT2G39060
	AtSWEET10	AT5G50790
	AtSWEET11	AT3G48740
	AtSWEET12	AT5G23660
	AtSWEET13	AT5G50800
	AtSWEET14	AT4G25010
	AtSWEET15	AT5G13170
	AtSWEET16	AT3G16690
	AtSWEET17	AT4G15920
Oryza sativa	OsSWEET14	Os11t0508600-01
	OsSWEET11	Os08t0535200-01
	OsSWEET12	Os03t0347500-01
	OsSWEET13	Os12t0476200-01
	OsSWEET15	Os02t0513100-01
	OsSWEET7d	Os09g0259200-00
	OsSWEET7e	Os09t0256650-00
	OsSWEET7b	Os09t0258700-00
	OsSWEET2a	Os01t0541800-01
	OsSWEET7a	Os09t0254600-00
	OsSWEET2b	Os01t0700100-01
	OsSWEET1b	Os05t0426000-01
	OsSWEET4	Os02t0301100-01
	OsSWEET5	Os05t0588500-01
	OsSWEET6a	Os01t0606000-00
	OsSWEET1a	Os01t0881300-02
	OsSWEET6b	Os01t0605700-01
	OsSWEET7c	Os12t0178500-00
	OsSWEET16	Os03t0341300-01
	OsSWEET3a	Os05t0214300-01
	OsSWEET3b	Os01t0220700-00

## Sheet: Table S3
	Table S3. Primer sequences used in this study.
Gene Name	Gene Accession	Primer Name	Sequence (5′ → 3′)
PbEF1α	PbEF1α	F	GGGCAGATTGGCAATGGATATGCAC
		R	TCCCAGGGGAGGATAGGATGAAAAG
PbSWEET3	OF29277-RA	F	GCCTTAATCTCCCTCTTTGCCCTC
		R	GCTGCCTTCCTTTGTTTTTCCTCCC
PbSWEET4	OF29278-RA	F	GCCATGTTCCTGTTCTTATCTCCAGTG
		R	AGACAAATGGTAGCCCATACCATGC
PbSWEET10	OF07626-RA	F	CCTTGCTCTATCGAACTGCCTTCTC
		R	CGAAACACAAGAAACGAACCCCAC
PbSWEET11	OF18660-RA	F	AGCCAGCCATAGAAATGCC
		R	AGCCTCCACCTTCTTCTTCC
PbSWEET15	OF05885-RA	F	ACCTCTCCTTCTTCCTCACC
		R	CCCCAAAAAATAATCCCAGCAC
PbSWEET16	OF11473-RA	F	TGAGACCGCATACATTGCC
		R	AGAGAAAGCCACACAGACCC
PbSWEET18	OF05961-RA	F	GACGCCAAAAGTAGAGTCC
		R	TTCTTCACCTCTCCACTTCC
